# Supplementary material for: Carbon Inks-Based Screen-Printed Electrodes for Qualitative Analysis of Amino Acids
Source: Int J Mol Sci. 2023 Jan 6;24(2):1129. doi: 10.3390/ijms24021129 (PMC9864027; doi:10.3390/ijms24021129)
Supplement: Supplementary file 1 [file ijms-24-01129-s001.zip]

Archive with 1 entries (1 files):
- ijms-2014374-supplementary.pdf
